# Supplementary material for: Clinical Significance of Perinephric Fluid Collection in Patients with Renal Colic and Urolithiasis: A Retrospective Analysis
Source: J Clin Med. 2024 Oct 14;13(20):6118. doi: 10.3390/jcm13206118 (PMC11508853; doi:10.3390/jcm13206118)
Supplement: Supplementary file 1 [file jcm-13-06118-s001.zip]

Archive with 1 entries (1 files):
- jcm-3236289-supplementary.pdf
